# Supplementary material for: Investigation of factors controlling PM2.5 variability across the South Korean Peninsula during KORUS-AQ
Source: Elementa (Wash D C). Author manuscript; Available in PMC 2021 Jan 5. (PMC7784633; doi:10.1525/elementa.424)
Supplement: Sup Data 2 [file NIHMS1655454-supplement-Sup_Data_2.zip]

Archive with 1 entries (1 files):
- 424-7300-1-PB.epub
